# Supplementary material for: Two new species of Ancystrocerus Raffray from the Oriental region (Coleoptera, Staphylinidae, Pselaphinae)
Source: Zookeys. 2020 Aug 11;958:29–34. doi: 10.3897/zookeys.958.54196 (PMC7434808; doi:10.3897/zookeys.958.54196)
Supplement: XML Treatment for Ancystrocerus lueliangi [file zookeys.958.54196-treatment1.xml]

<!DOCTYPE tp:taxon-treatment
  PUBLIC "-//TaxonX//DTD Taxonomic Treatment Publishing DTD v0 20100105//EN" "tax-treatment-NSO.dtd">
<tp:taxon-treatment xmlns:tp="http://www.plazi.org/taxpub"><tp:treatment-meta><kwd-group><label>Taxon classification</label><kwd><named-content xmlns:xlink="http://www.w3.org/1999/xlink" content-type="kingdom">Animalia</named-content></kwd><kwd><named-content xmlns:xlink="http://www.w3.org/1999/xlink" content-type="order">Coleoptera</named-content></kwd><kwd><named-content xmlns:xlink="http://www.w3.org/1999/xlink" content-type="family">Staphylinidae</named-content></kwd></kwd-group><mixed-citation publication-type="journal"><person-group><name><surname>Yin</surname><given-names>Zi-Wei</given-names></name></person-group><article-title>Two new species of <italic><tp:taxon-name><tp:taxon-name-part taxon-name-part-type="genus" reg="Ancystrocerus">Ancystrocerus</tp:taxon-name-part></tp:taxon-name></italic> Raffray from the Oriental region (<tp:taxon-name><tp:taxon-name-part taxon-name-part-type="order">Coleoptera</tp:taxon-name-part></tp:taxon-name>, <tp:taxon-name><tp:taxon-name-part taxon-name-part-type="family">Staphylinidae</tp:taxon-name-part></tp:taxon-name>, <tp:taxon-name><tp:taxon-name-part taxon-name-part-type="subfamily">Pselaphinae</tp:taxon-name-part></tp:taxon-name>)</article-title><source>Zookeys</source><day>11</day><month>8</month><year>2020</year><volume>958</volume><fpage>29</fpage><lpage>34</lpage><pub-id pub-id-type="doi">10.3897/zookeys.958.54196</pub-id></mixed-citation></tp:treatment-meta><tp:nomenclature><tp:taxon-name><object-id xmlns:xlink="http://www.w3.org/1999/xlink" content-type="arpha" xlink:type="simple">0224CE5A-2935-5949-B4DA-BBD3BF15C67B</object-id>
            <tp:taxon-name-part taxon-name-part-type="genus" reg="Ancystrocerus">Ancystrocerus</tp:taxon-name-part>
            <tp:taxon-name-part taxon-name-part-type="species" reg="lueliangi">lueliangi</tp:taxon-name-part>
            <object-id xmlns:xlink="http://www.w3.org/1999/xlink" content-type="zoobank" xlink:type="simple">http://zoobank.org/916A4D1B-B395-4318-BAEB-F73205C4C10A</object-id>
          </tp:taxon-name><tp:taxon-status xmlns:xlink="http://www.w3.org/1999/xlink" xlink:type="simple">sp. nov.</tp:taxon-status><xref ref-type="fig" rid="F1">Fig. 1</xref></tp:nomenclature><tp:treatment-sec sec-type="type material" id="SECID0EPDAC"><title>Type material.</title><p><bold><italic>Holotype</italic>: China</bold>: ♂, ‘China: Yunnan, Yingjiang Co. (盈江县), Tongbiguan N. R. (铜壁关自然保护区), <named-content xmlns:xlink="http://www.w3.org/1999/xlink" content-type="dwc:verbatimCoordinates" xlink:type="simple"><named-content content-type="geo-json" specific-use="{&#34;type&#34;:&#34;Point&#34;,&#34;coordinates&#34;:[97.585116,24.613644]}" id="NCID0E4DAC" xlink:type="simple">24.6136444N, 97.5851155E</named-content></named-content>, 1255 m, 28.viii.2019, Liang Lü leg.’ (<abbrev xmlns:xlink="http://www.w3.org/1999/xlink" content-type="institution" xlink:title="Shanghai Normal University, Shanghai, China" id="ABBRID0ECEAC" xlink:type="simple">SNUC</abbrev>).</p></tp:treatment-sec><tp:treatment-sec sec-type="diagnosis" id="SECID0EHEAC"><title>Diagnosis.</title><p><bold>Male.</bold> Length 2.4 mm (combined length of head, pronotum, elytra and abdomen). Head and pronotum roughly punctate. Antennomeres 4 and 5 subequal in length, 9 and 10 expanded laterally, apex of antennomeres 9 and base of antennomeres 10 obliquely constricted, each with one bunch of bristles. Pronotum with small, conical discal spine. Tergites 1 and 2 (IV and V) with median carina extending through entire tergal length. Aedeagus relatively more slender, median lobe symmetrical in dorso-ventral view; endophallus with single long sclerite and two pairs of short sclerites; parameres each elongate and with two long apical setae.</p></tp:treatment-sec><tp:treatment-sec sec-type="description" id="SECID0EPEAC"><title>Description.</title><p><bold>Male</bold> (Fig. <xref ref-type="fig" rid="F1">1A</xref>). <bold><italic>Length</italic></bold> 2.4 mm. <bold><italic>Head</italic></bold> (Fig. <xref ref-type="fig" rid="F1">1B</xref>) slightly longer than wide, length from anterior margin of clypeus to posterior margin of vertex (excluding occipital construction) 0.51 mm, width across eyes 0.43 mm; dorsal surface roughly punctate; postocular margins with dense tufted hairs; eyes prominent, each composed of about 35 facets. <bold><italic>Antennae</italic></bold> (Fig. <xref ref-type="fig" rid="F1">1C</xref>) elongate, with clubs (Fig. <xref ref-type="fig" rid="F1">1D</xref>) formed by apical three antennomeres; scapes large, antennomeres 2 smaller than scapes, antennomeres 3–8 each subquadrate, 8 slightly transverse and larger than each of antennomeres 2–7, antennomeres 9–10 modified, antennomeres 11 largest, elongate, widest at middle. <bold><italic>Pronotum</italic></bold> (Fig. <xref ref-type="fig" rid="F1">1B</xref>) slightly longer than wide, length along midline 0.56 mm, maximum width 0.52 mm, roughly punctate, disc with small, acute denticle at middle. <bold><italic>Elytra</italic></bold> much wider than long, length along suture 0.66 mm, maximum width 0.87 mm; shallow and broad discal striae extending posteriorly to past half of elytral length. <bold><italic>Legs</italic></bold> simple, elongate. <bold><italic>Abdomen</italic></bold> wider than long, length along midline 0.66 mm, maximum width 0.87 mm. <bold><italic>Tergite</italic></bold> 1 (IV) approximately as long as tergite 2 (V), both tergites with entire and distinct median carina. Length of aedeagus (Fig. <xref ref-type="fig" rid="F1">1E, F</xref>) 0.47 mm, elongate, well sclerotized; median lobe curved ventrally at apex in lateral view; endophallus composed of one elongate sclerite at middle and two short and strongly sclerotized sclerites at apex; parameres elongate and flattened, each with two long setae at apex.</p><fig id="F1" position="float" orientation="portrait"><object-id xmlns:xlink="http://www.w3.org/1999/xlink" content-type="doi" xlink:type="simple">10.3897/zookeys.958.54196.figure1</object-id><object-id xmlns:xlink="http://www.w3.org/1999/xlink" content-type="arpha" xlink:type="simple">EA050CB6-0B70-54E1-9A61-F97A976EC56F</object-id><label>Figure 1.</label><caption><p><italic><tp:taxon-name><tp:taxon-name-part taxon-name-part-type="genus" reg="Ancystrocerus">Ancystrocerus</tp:taxon-name-part> <tp:taxon-name-part taxon-name-part-type="species" reg="lueliangi">lueliangi</tp:taxon-name-part></tp:taxon-name></italic> sp. nov., male <bold>A</bold> habitus <bold>B</bold> head dorsum and pronotum <bold>C</bold> right antenna <bold>D</bold> antennal club of right antenna <bold>E, F</bold> aedeagus in ventral (<bold>E</bold>) and lateral (<bold>F</bold>) view. Scale bars: 1.0 mm (<bold>A</bold>); 0.3 mm (<bold>B, D</bold>); 0.5 mm (<bold>C</bold>); 0.2 mm (<bold>E, F</bold>).</p></caption><graphic xmlns:xlink="http://www.w3.org/1999/xlink" xlink:href="zookeys-958-029-g001.jpg" position="float" orientation="portrait" xlink:type="simple" id="oo_440998.jpg"><uri content-type="original_file" xlink:type="simple">https://binary.pensoft.net/fig/440998</uri></graphic></fig><p><bold>Female.</bold> Unknown.</p></tp:treatment-sec><tp:treatment-sec sec-type="comparisons" id="SECID0E5HAC"><title>Comparative notes.</title><p>Males of the new species can be readily separated from <italic><tp:taxon-name><tp:taxon-name-part taxon-name-part-type="genus" reg="Ancystrocerus">A.</tp:taxon-name-part> <tp:taxon-name-part taxon-name-part-type="species" reg="chinensis">chinensis</tp:taxon-name-part></tp:taxon-name></italic> and all other congeners by the roughly punctate head and pronotum, and the different shape of antennomeres 9–10 and structure of the aedeagus. <italic><tp:taxon-name><tp:taxon-name-part taxon-name-part-type="genus" reg="Ancystrocerus">Ancystrocerus</tp:taxon-name-part> <tp:taxon-name-part taxon-name-part-type="species" reg="chinensis">chinensis</tp:taxon-name-part></tp:taxon-name></italic> from Hainan has finely punctate head and pronotum, the antennomeres 9 and 10 more elongate, and aedeagus much more robust and with a large projection at the apex of the median lobe.</p></tp:treatment-sec><tp:treatment-sec sec-type="distribution" id="SECID0E1IAC"><title>Distribution.</title><p>China: Yunnan.</p></tp:treatment-sec><tp:treatment-sec sec-type="biology" id="SECID0E6IAC"><title>Biology.</title><p>The single male was sifted from a leaf litter sample in a shady broad-leaved forest.</p></tp:treatment-sec><tp:treatment-sec sec-type="etymology" id="SECID0EEJAC"><title>Etymology.</title><p>The new species is named after Liang Lü, collector of the holotype.</p></tp:treatment-sec></tp:taxon-treatment>
