# Supplementary material for: Two new species of Ancystrocerus Raffray from the Oriental region (Coleoptera, Staphylinidae, Pselaphinae)
Source: Zookeys. 2020 Aug 11;958:29–34. doi: 10.3897/zookeys.958.54196 (PMC7434808; doi:10.3897/zookeys.958.54196)
Supplement: XML Treatment for Ancystrocerus philippinus [file zookeys.958.54196-treatment2.xml]

<!DOCTYPE tp:taxon-treatment
  PUBLIC "-//TaxonX//DTD Taxonomic Treatment Publishing DTD v0 20100105//EN" "tax-treatment-NSO.dtd">
<tp:taxon-treatment xmlns:tp="http://www.plazi.org/taxpub"><tp:treatment-meta><kwd-group><label>Taxon classification</label><kwd><named-content xmlns:xlink="http://www.w3.org/1999/xlink" content-type="kingdom">Animalia</named-content></kwd><kwd><named-content xmlns:xlink="http://www.w3.org/1999/xlink" content-type="order">Coleoptera</named-content></kwd><kwd><named-content xmlns:xlink="http://www.w3.org/1999/xlink" content-type="family">Staphylinidae</named-content></kwd></kwd-group><mixed-citation publication-type="journal"><person-group><name><surname>Yin</surname><given-names>Zi-Wei</given-names></name></person-group><article-title>Two new species of <italic><tp:taxon-name><tp:taxon-name-part taxon-name-part-type="genus" reg="Ancystrocerus">Ancystrocerus</tp:taxon-name-part></tp:taxon-name></italic> Raffray from the Oriental region (<tp:taxon-name><tp:taxon-name-part taxon-name-part-type="order">Coleoptera</tp:taxon-name-part></tp:taxon-name>, <tp:taxon-name><tp:taxon-name-part taxon-name-part-type="family">Staphylinidae</tp:taxon-name-part></tp:taxon-name>, <tp:taxon-name><tp:taxon-name-part taxon-name-part-type="subfamily">Pselaphinae</tp:taxon-name-part></tp:taxon-name>)</article-title><source>Zookeys</source><day>11</day><month>8</month><year>2020</year><volume>958</volume><fpage>29</fpage><lpage>34</lpage><pub-id pub-id-type="doi">10.3897/zookeys.958.54196</pub-id></mixed-citation></tp:treatment-meta><tp:nomenclature><tp:taxon-name><object-id xmlns:xlink="http://www.w3.org/1999/xlink" content-type="arpha" xlink:type="simple">5AB3AFE9-C5E5-5F80-9959-95E1E583BDF5</object-id>
            <tp:taxon-name-part taxon-name-part-type="genus" reg="Ancystrocerus">Ancystrocerus</tp:taxon-name-part>
            <tp:taxon-name-part taxon-name-part-type="species" reg="philippinus">philippinus</tp:taxon-name-part>
            <object-id xmlns:xlink="http://www.w3.org/1999/xlink" content-type="zoobank" xlink:type="simple">http://zoobank.org/D6BC17D4-ACC9-4F59-B545-C4A7D2F63C37</object-id>
          </tp:taxon-name><tp:taxon-status xmlns:xlink="http://www.w3.org/1999/xlink" xlink:type="simple">sp. nov.</tp:taxon-status><xref ref-type="fig" rid="F2">Fig. 2</xref></tp:nomenclature><tp:treatment-sec sec-type="type material" id="SECID0EVKAC"><title>Type material.</title><p><bold><italic>Holotype</italic>: Philippines</bold>: ♂, ‘Philippines: Alamada, North Corabato, Mindanao, i.2019, local collector’ (<abbrev xmlns:xlink="http://www.w3.org/1999/xlink" content-type="institution" xlink:title="Shanghai Normal University, Shanghai, China" id="ABBRID0EALAC" xlink:type="simple">SNUC</abbrev>).</p></tp:treatment-sec><tp:treatment-sec sec-type="diagnosis" id="SECID0EFLAC"><title>Diagnosis.</title><p><bold>Male.</bold> Length 2.6 mm (combined length of head, pronotum, elytra and abdomen). Head and pronotum finely punctate. Antennomeres 4 longer than 5, antennomeres 9 expanded and projected laterally, 10 hardly so, lateral margin of antennomeres 9 and 10 with one bunch of bristles. Pronotum with small, conical discal spine. Tergite 1 (IV) with median carina extending through entire tergal length, tergite 2 lacking such carina. Aedeagus relatively stout, median lobe symmetrical in dorso-ventral view; endophallus with several short and two elongate sclerites; parameres each elongate and with two long apical setae.</p></tp:treatment-sec><tp:treatment-sec sec-type="description" id="SECID0ETLAC"><title>Description.</title><p><bold>Male</bold> (Fig. <xref ref-type="fig" rid="F2">2A</xref>). <bold><italic>Length</italic></bold> 2.6 mm. <bold><italic>Head</italic></bold> (Fig. <xref ref-type="fig" rid="F2">2B</xref>) as long as wide, length from anterior margin of clypeus to posterior margin of vertex (excluding occipital construction) 0.46 mm, width across eyes 0.46 mm; dorsal surface finely punctate; postocular margins with rather dense tufts of hairs; eyes prominent, each composed of about 55 facets. <bold><italic>Antennae</italic></bold> (Fig. <xref ref-type="fig" rid="F2">2C</xref>) elongate, with clubs (Fig. <xref ref-type="fig" rid="F2">2D</xref>) formed by apical three antennomeres; scapes large, antennomeres 2 smaller than scapes, antennomeres 3–8 each subquadrate, 8 as long as wide and larger than each of antennomers 2–7, antennomeres 9–10 modified, antennomeres 11 largest, elongate, widest at 1/3. <bold><italic>Pronotum</italic></bold> (Fig. <xref ref-type="fig" rid="F2">2B</xref>) slightly longer than wide, length along midline 0.58 mm, maximum width 0.49 mm, finely punctate, disc with small, acute spine at middle. <bold><italic>Elytra</italic></bold> much wider than long, length along suture 0.74 mm, maximum width 0.94 mm; shallow broad discal striae extending posteriorly to less than half elytral length. Legs simple, elongate. <bold><italic>Abdomen</italic></bold> wider than long, length along midline 0.78 mm, maximum width 0.87 mm. <bold><italic>Tergite</italic></bold> 1 (IV) approximately as long as tergite 2 (V), tergite 1 with entire and distinct median carina, which is absent on tergite 2. Length of aedeagus (Fig. <xref ref-type="fig" rid="F2">2E, F</xref>) 0.35 mm, relatively stout, well sclerotized; median lobe curved ventrally at apex in lateral view; endophallus composed of three thick and short sclerites at apex and two elongate ones on the left; parameres elongate and flattened, each with two long setae at apex.</p><fig id="F2" position="float" orientation="portrait"><object-id xmlns:xlink="http://www.w3.org/1999/xlink" content-type="doi" xlink:type="simple">10.3897/zookeys.958.54196.figure2</object-id><object-id xmlns:xlink="http://www.w3.org/1999/xlink" content-type="arpha" xlink:type="simple">AC0DE44D-FD49-5C30-BF70-460B24F65420</object-id><label>Figure 2.</label><caption><p><italic><tp:taxon-name><tp:taxon-name-part taxon-name-part-type="genus" reg="Ancystrocerus">Ancystrocerus</tp:taxon-name-part> <tp:taxon-name-part taxon-name-part-type="species" reg="philippinus">philippinus</tp:taxon-name-part></tp:taxon-name></italic> sp. nov., male <bold>A</bold> habitus <bold>B</bold> head dorsum and pronotum <bold>C</bold> right antenna <bold>D</bold> antennal club of right antenna <bold>E, F</bold> aedeagus in dorsal (<bold>E</bold>) and lateral (<bold>F</bold>) view. Scale bars: 1.0 mm (<bold>A</bold>); 0.3 mm (<bold>B, D</bold>); 0.5 mm (<bold>C</bold>); 0.2 mm (<bold>E, F</bold>).</p></caption><graphic xmlns:xlink="http://www.w3.org/1999/xlink" xlink:href="zookeys-958-029-g002.jpg" position="float" orientation="portrait" xlink:type="simple" id="oo_440999.jpg"><uri content-type="original_file" xlink:type="simple">https://binary.pensoft.net/fig/440999</uri></graphic></fig><p><bold>Female.</bold> Unknown.</p></tp:treatment-sec><tp:treatment-sec sec-type="comparisons" id="SECID0E6OAC"><title>Comparative notes.</title><p>Males of the new species can be readily separated from all congeners by the presence of very dense hairs along the postocular margins, the unique shape of antennomeres 9 and 10, and the structure of the aedeagal endophallus. The elongate antennomeres 9 and 10 of <italic><tp:taxon-name><tp:taxon-name-part taxon-name-part-type="genus" reg="Ancystrocerus">A.</tp:taxon-name-part> <tp:taxon-name-part taxon-name-part-type="species" reg="philippinus">philippinus</tp:taxon-name-part></tp:taxon-name></italic> are somewhat similar to those of <italic><tp:taxon-name><tp:taxon-name-part taxon-name-part-type="genus" reg="Ancystrocerus">A.</tp:taxon-name-part> <tp:taxon-name-part taxon-name-part-type="species" reg="chinensis">chinensis</tp:taxon-name-part></tp:taxon-name></italic>, however, the antennomeres 9 are much less expanded in the new species and the aedeagus is totally different in form and structure. <italic><tp:taxon-name><tp:taxon-name-part taxon-name-part-type="genus" reg="Ancystrocerus">Ancystrocerus</tp:taxon-name-part> <tp:taxon-name-part taxon-name-part-type="species" reg="philippinus">philippinus</tp:taxon-name-part></tp:taxon-name></italic> further differs by tergite 1 with a complete median carina, which in <italic><tp:taxon-name><tp:taxon-name-part taxon-name-part-type="genus" reg="Ancystrocerus">A.</tp:taxon-name-part> <tp:taxon-name-part taxon-name-part-type="species" reg="chinensis">chinensis</tp:taxon-name-part></tp:taxon-name></italic> is short and extending posteriorly only to less than half of tergal length.</p><p>The antennomeres 10 of <italic><tp:taxon-name><tp:taxon-name-part taxon-name-part-type="genus" reg="Ancystrocerus">A.</tp:taxon-name-part> <tp:taxon-name-part taxon-name-part-type="species" reg="irregularis">irregularis</tp:taxon-name-part></tp:taxon-name></italic> Raffray, <italic><tp:taxon-name><tp:taxon-name-part taxon-name-part-type="genus" reg="Ancystrocerus">A.</tp:taxon-name-part> <tp:taxon-name-part taxon-name-part-type="species" reg="sumatrensis">sumatrensis</tp:taxon-name-part></tp:taxon-name></italic> Raffray, <italic><tp:taxon-name><tp:taxon-name-part taxon-name-part-type="genus" reg="Ancystrocerus">A.</tp:taxon-name-part> <tp:taxon-name-part taxon-name-part-type="species" reg="rugicollis">rugicollis</tp:taxon-name-part></tp:taxon-name></italic> Raffray, and <italic><tp:taxon-name><tp:taxon-name-part taxon-name-part-type="genus" reg="Ancystrocerus">A.</tp:taxon-name-part> <tp:taxon-name-part taxon-name-part-type="species" reg="punctatus">punctatus</tp:taxon-name-part></tp:taxon-name></italic> Raffray all bear one bunch of bristles on the lateral surface. In addition to the form of the aedeagal median lobe, the unique structure of the endophallus, and the different proportions of antennomeres 9–11, <italic><tp:taxon-name><tp:taxon-name-part taxon-name-part-type="genus" reg="Ancystrocerus">A.</tp:taxon-name-part> <tp:taxon-name-part taxon-name-part-type="species" reg="philippinus">philippinus</tp:taxon-name-part></tp:taxon-name></italic> can be readily separated from the former three species by the presence of a thin bunch of bristles also on antennomeres 9, and from <italic><tp:taxon-name><tp:taxon-name-part taxon-name-part-type="genus" reg="Ancystrocerus">A.</tp:taxon-name-part> <tp:taxon-name-part taxon-name-part-type="species" reg="punctatus">punctatus</tp:taxon-name-part></tp:taxon-name></italic> by the smooth mesal margin of antennomeres 10 (strongly protuberant in <italic><tp:taxon-name><tp:taxon-name-part taxon-name-part-type="genus" reg="Ancystrocerus">A.</tp:taxon-name-part> <tp:taxon-name-part taxon-name-part-type="species" reg="punctatus">punctatus</tp:taxon-name-part></tp:taxon-name></italic>).</p></tp:treatment-sec><tp:treatment-sec sec-type="distribution" id="SECID0EBDAE"><title>Distribution.</title><p>Philippines: Mindanao.</p></tp:treatment-sec><tp:treatment-sec sec-type="biology" id="SECID0EGDAE"><title>Biology.</title><p>Unknown.</p></tp:treatment-sec><tp:treatment-sec sec-type="etymology" id="SECID0ELDAE"><title>Etymology.</title><p>The specific epithet refers to the Philippines, where the type locality of the new species is located.</p></tp:treatment-sec></tp:taxon-treatment>
